# Supplementary material for: Palaeoecology and palaeophytogeography of the Rhynie chert plants: further evidence from integrated analysis of in situ and dispersed spores
Source: Philos Trans R Soc Lond B Biol Sci. 2017 Dec 18;373(1739):20160491. doi: 10.1098/rstb.2016.0491 (PMC5745327; doi:10.1098/rstb.2016.0491)
Supplement: Supplemetary Table [file rstb20160491supp1.xls]

## Sheet: Sheet1
TAXON	OCCURRENCE	RHYNIE, SCOTLAND	COSHESTON GROUP, ANGLO-WELSH BASIN	GASPE, EASTERN CANADA	ARDENNE-RHENISH REGION
Retusotriletes spp.	ALL	11.5(69.16)92.0	(19(33)42: as species of Calamospora and Retusotriletes)	(as species of Calamospora and Retusotriletes)	X
cf. Retusotriletes fayersii Wellman 2006	3	0.0(0.09)1.0	(as R. frivolus Chibrickova 1959)	(?as Retusotriletes actinomorphus Chibrikova 1962 pars)	0
Retusotriletes maculatus? McGregor & Camfield 1976	2	0.0(0.00)0.0	0	0	X
Retusotriletes cf. triangulatus (Streel 1966) Streel 1967	ALL	0.0(3.72)15.5	X	(as Calamospora pannucea Richardson 1965)	X
Retusotriletes sp. CW-A Wellman 2006	3	0.0(5.16)21.0	(as R. triangulatus pars)	(?as Calamospora pannucea Richardson 1965 pars)	0
Retusotriletes sp. CW-B Wellman 2006	3	0.0(0.29)4.0	(as R. triangulatus pars)	(?as Calamospora pannucea Richardson 1965 pars)	0
Anapiculatisporites petilus Richardson 1965 emend. McGregor & Camfield 1982	1	0	0	0	X
Anapiculatisporites picantus Cramer 1966	1	0	0	0	X (3 specimens)
Anapiculatisporites sp. C Steemans 1989	1	0	0	0	X (1 specimen)
Anapiculatisporites sp. D Steemans 1989	1	0	0	0	X (1 specimen)
Apiculatasporites (Acanthotriletes) perpusillus (Naumova 1953) McGregor 1973	3	0	X	X	X
Apiculiretusispora spp.	ALL	4.5(16.91)49.5	11(22)27	X	X
Apiculiretusispora arenorugosa McGregor 1973	2	0	X	X	0
Apiculiretusispora brandtii Streel 1964	3	1.5(11.27)32.5	X	X	0
Apiculiretusispora minor McGregor 1973	2	0	0	X	(? as Camarozonotriletes parvus Owens 1971)
Apiculiretusispora perfecta Steemans 1989	1	0	0	0	X
Apiculiretusispora plicata (Allen 1965) Streel 1967	4	0.0(0.33)7.5	X	X	X
Apiculiretusispora pygmaea McGregor 1973	2	0	0	X	X
Apiculiretusispora sp. CW-A Wellman 2006	2	0.0(4.30)46.0	(?as A. sp. 2 Thomas 1978)	0	0
Apiculiretusispora sp. CW-B Wellman 2006	3	0.0(0.28)1.5	(?as A. sp. D Thomas 1978)	0	(? as A. spicula Richardson & Lister 1969)
Apiculiretusispora sp. CW-C Wellman 2006	2	0.0(0.73)3.5	(?as A. cf. A. sp. A Richardson & Lister 1969)	0	0
Apiculiretusispora sp. B Richardson & Lister 1969	2	0	(?as A. sp. 1 Thomas 1978)	0	X
Baculatisporites (Lophotriletes) cf. semilucensis (Naumova) McGregor & Camfield 1982	1	0	0	0	X
Biornatispora (Camptotriletes) dubia (McGregor 1973) Steemans 1989	3	0	(?as cf. Camptotriletes sp. B Thomas 1978)	(as Camptotriletes dubius McGregor 1973)	X
Biornatispora sp. B Steemans 1989	1	0	0	0	X (2 specimens)
Biornatispora sp. C Steemans 1989	1	0	0	0	X (4 specimens)
Biornatispora? sp. D Steemans 1989	1	0	0	0	X (3 specimens)
Convolutispora? sp. A Steemans 1989	1	0	0	0	X (2 specimens)
Convolutispora? sp. B Steemans 1989	1	0	0	0	X
Dibolisporites spp.	ALL	<0.5%	0(2)6	X	X
Dibolisporites abitibiensis McGregor & Camfield 1976	1	0	0	0	X (2 specimens)
Dibolisporites (Triletes) echinaceous (Eisenack 1944) Richardson 1965 emend. McGregor 1973	2	0	(as D. sp. 1)	0	X
Dibolisporites eifeliensis (Lanninger 1968) McGregor 1973	3	0	X	X	X
Dibolisporites quebecensis McGregor 1973	2	0	0	X	X
Dibolisporites variegatus McGregor 1973	2	0	0	X	X
Dibolisporites wetteldorfensis Lanninger 1968	2	0	0	X	X
Dibolisporites sp. C Steemans 1989	1	0	0	0	X
Dibolisporites sp. D Steemans 1989	1	0	0	0	X (3 specimens)
Dibolisporites sp. E Steemans 1989	1	0	0	0	X
Dibolisporites sp. 2 Thomas 1978	1	0	X	0	0
Dibolisporites sp. 3 Thomas 1978	1	0	X	0	0
Dictyotriletes canadensis McGregor 1973	1	0	0	X	0
Dictyotriletes (Reticulatisporites) emsiensis (Allen 1965) McGregor 1973	3	? (1 specimen only Pl.13n)	0	X	X
Dictyotriletes favosus McGregor & Camfield 1976	3	? (1 specimen only Pl.13o)	0	(as Dictyotriletes sp. McGregor 1973)	(as Chelinospora (Dictyotriletes) favosa (McGregor & camfield 1976) Steemans 1989
Dictyotriletes ?gorgoneus Cramer 1967	3	0	X	X	X
Dictyotriletes? hagenii Wellman 2006	2	0.0(0.15)1.0	0	(? as Brochotriletes sp. C McGregor 1973)	0
Dictyotriletes kerpii Wellman 2006	1	0.0(0.24)1.0	0	0	0
Dictyotriletes subgranifer McGregor 1973	3	0.0(0.04)1.0	0	X	X
Dictyotriletes cf. subgranifer McGregor 1973	1	0	0	0	X (1 specimen)
Dictyotriletes sp. D Steemans 1989	1	0	0	0	X
Dictyotriletes sp.1 Thomas 1978	1	0	X	0	0
Ambitisporites spp.	ALL	0.0(0.96)3.0	17(12)29: (as species of Ambitisporites, Leiotriletes, Punctatisporites and Stenozonotriletes)	(as species of Punctatisporites)	X
Ambitisporites sp. CW-A Wellman 2006	2	0.0(0.96)3.0	(as Leiotriletes pagius)	0	0
Amicosporites jonkeri	1	0	0	0	X
Amicosporites miserabilis	1	0	0	0	X
Amicosporites streelii	2	0	X	0	X
Aneurospora bollandensis	1	0	0	0	X
Aneurospora gerriennei	1	0	0	0	X
Aneurospora isidori	1	0	0	0	X
Aneurospora raistrickiaeformis	1	0	0	0	X
Aneurospora cf. tojoides var. A	2	0	(?as A. granulata Richardson & Lister 1969)	0	X
Aneurospora cf. tojoides var. B	1	0	0	0	X
Aneurospora cf. tojoides var. C	2	0	(?as Aneurospora sp.)	0	X
Aneurospora sp. B	1	0	0	0	X
Aneurospora sp. CW-A Wellman 2006	2	0.0(0.02)0.5	(as Aneurospora cf. A. minuta McGregor 1973)	0	0
Aneurospora sp.1 Thomas	1	0	X	0	0
Brochotriletes foveolatus Naumova 1953	2	0	0	(as B. ?foveolatus Naumova 1953 & B. sp. A McGregor 1973)	(as B. ? foveolatus Naumova 1953)
Brochotriletes hudsonii McGregor & Camfield 1976	2	0	0	(as cf. B. hudsonii McGregor & Camfield 1976) I specimen	X (1 specimen)
Brochotriletes rarus Arkhangelskaya 1978	3	0.0(0.02)0.5	(as B. sp. 1 Thomas 1978)	0	X
Brochotriletes (Perforosporites) robustus (Scott & Rouse 1961) McGregor 1973	2	0	0	X	X
Brochotriletes sp. A Wellman 2006	1	0	0	0	X
Brochotriletes? sp. C Steemans 1989	1	0	0	0	X (4 specimens)
Brochotriletes sp. CW-A Wellman 2006	1	0.0(0.02)0.5	0	0	0
Clivosispora verrucata McGregor 1973	3	0.0(0.01)0.5	X	X	0
Emphanisporites biradiatus Steemans 1989	2	0	(as E. rotatus pars)	0	X
Emphanisporites cf. decoratus Allen 1965	3	0.0(1.34)25.0	X	0	X
Emphanisporites? densilabrosus Steemans 1989	1	0	0	0	X
Emphanisporites edwardsiae Wellman 2006	2	0.0(0.09)1.0	0	0	(?as E. protophanus in Steemans 1989)
Emphanisporites mcgregorii Cramer 1967	1	0	0	0	X
Emphanisporites micrornatus Richardson & Lister 1969 var. micrornatus Steemans & Gerrienne 1984	4	? (as E. decoratus pars)	X	X (only 2 specimens)	X
Emphanisporites micrornatus Richardson & Lister 1969 var. sinuosus Steemans & Gerrienne 1984	1	0	0	0	X
Emphanisporites neglectus Vigran 1964	3	0	X	(as E. ?neglectus)	X
Emphanisporites novellus McGregor & Camfield 1976	1	0	0	0	X
Emphanisporites obscurus	1	0	X	0	0
Emphanisporites robustus McGregor 1961	1	0.0(0.00)0.0	0	0	0
Emphanisporites rotatus McGregor 1961	4	0.0(0.74)4.0	X	X	X
Emphanisporites schultzii McGregor 1973	2	0	0	X	X
Emphanisporites zavallatus Richardson et al. 1982 var. gedinniensis Steemans & Gerrienne 1984	2	0	0	0	X
Emphanisporites zavallatus Richardson et al. 1982 var. zavallatus Steemans & Gerrienne 1984	3	0.0(0.00)0.0	X	0	X
Iberoespora cantabrica Cramer & Diez 1975	2	0	(?as Iberoespora n. sp. Thomas 1978)	0	X
Iberoespora glabella Cramer & Diez 1975	2	0	(?as Iberoespora n. sp. Thomas 1978)	0	X
Knoxisporites? riondae Cramer & Diez 1975	1	0	0	0	X (1 specimen)
Raistrickia sp. McGregor 1973	1	0	0	0	X (3 specimens)
Raistrickia sp. A	1	0	0	0	X
Rugulatisporites sp. McGregor 1973	1	0	0	X	0
Synorisporites downtonensis Richardson & Lister 1969	1	0	0	0	X (4 specimens)
Synorisporites papillensis McGregor 1973	3	0	X	X	X
Synorisporites verrucatus Richardson & Lister 1969	1	0	0	X	0
Synorisporites sp. A Steemans 1989	1	0	0	0	X (4 specimens)
Verrucosisporites devonicus McGregor 1973	1	0	0	X	0
Verrucosisporites polygonalis Lanninger 1968	4	0.0(0.00)0.0	X	(as V. ?polygonalis Lanninger 1968)	X
Verrucosisporites sp. A Steemans 1989	1	0	0	0	X (2 specimens)
Verrucosisporites sp. B Steemans 1989	1	0	0	0	X
Archaeozonotriletes spp.	3	X	4(12)25	(as ?Archaeozonotriletes spp. & Tholisporites spp.)	X
Archaeozonotriletes chulus (Cramer) Richardson & Lister 1969	3	0.0(0.27)1.5	X	(as Tholisporites chulus (Cramer) McGregor 1973)	X
Chelinospora baculoreticulata Steemans 1989	1	0	0	0	X
Chelinospora cassicula Richardson & Lister 1969	1	0	0	0	X
Chelinospora pseudoreticulata Steemans 1989	1	0	0	0	X
Chelinospora retorrida Turnau 1986	1	0	0	0	X
Chelinospora sp. B Steemans 1989	2	0	(?as Chelinospora sp.)	0	X
Chelinospora sp. C Steemans 1989	1	0	0	0	X (4 specimens)
Chelinospora sp. G Steemans 1989	1	0	0	0	X (1 specimen)
Cymbosporites mixtornatus Steemans 1989	1	0	0	0	X
Cymbosporites multispinosus Steemans 1989	1	0	0	0	X
Cymbosporites proteus McGregor & Camfield 1976	2	0	(as C. sp. B Thomas 1978)	0	X
Cymbosporites rarispinosus Steemans 1989	1	0	0	0	X
Cymbosproites yorkensis McGregor 1973	1	0	0	X	0
Cymbosporites sp. B Steemans 1989	1	0	0	0	X (1 specimen)
Cymbosporites sp. C Steemans 1989	1	0	0	0	X (1 specimen)
Cymbosporites sp. E Steemans 1989	1	0	0	0	X (1 specimen)
Acinosporites bellus	1	0	0	0	X
Acinosporites lindlarensis	1	0	0	0	X
Acinosporites sp. A	1	0	0	0	X
Breconsporites breconensis	2	0	X	0	X
Camptozonotriletes aliquantus	2	0	X	0	0
Camptozonotriletes baculatus Steemans 1989	1	0	0	0	X
Camptozonotriletes? caperatus McGregor 1973	4	0.0(0.02)0.5	X	X	X (as Perotrilites (Camptozonotriletes) caperatus (McGregor 1973) Steemans 1989)
Camptozonotriletes macrospinosus Steemans 1989	1	0	0	0	X
Camptozonotriletes? sp. CW-A Wellman 2006	1	0.0(0.00)0.0	0	0	0
Camptozonotriletes sp. McGregor 1973	1	0	0	0	X
Cirratriradites diaphanus	1	0	0	0	X
Cirratriradites variverrucatus McGregor 1973	1	0	0	X	0
Kraeuselisporites gaspesiensis McGregor 1973	1	0	0	X	0
Leiozosterospora andersonii Wellman 2006	2	0.0(0.00)0.0	(?as ?Endosporites sp. D Thomas 1978)	0	0
Leonispora argovejae Cramer & Diez 1975	1	0	0	0	X
Perotrilites bollandensis Steemans 1989	1	0	0	0	X
Perotrilites gileppensis Steemans 1989	1	0	0	0	X
Perotrilites heterocorpus Steemans 1989	1	0	0	0	X
Perotrilites microbaculatus Richardson & Lister 1969	1	0	0	0	X
Perotrilites reticulatus Steemans 1989	1	0	0	0	X
Perotrilites robustus Steemans 1989	1	0	0	0	X
Perotrilites (Lycospora) subitus (Arkhangelskaya 1978) Turnau 1986	1	0	0	0	X
Stalicospora trewinii Wellman 2006	2	00(0.01)0.5	0	0	(as cf. Krauselisporites gaspiensis McGregor 1973)
Streelispora (Granulatisporites) newportensis (Chaloner & Streel 1968) Richardson & Lister 1969	2	0	X	0	X
Laevolancis divellomedia (Chibrikova 1959) Burgess & Richardson 1991	1	0.0(0.25)1.0	0	0	0
Laevolancis sp. CW-A Wellman 2006	1	0.0(0.03)1.0	0	0	0
		31 taxa	46 taxa	38 taxa	88 taxa
		70 samples	18 samples	28 samples	75 samples
